# Supplementary material for: Museum genomics approach to study the taxonomy and evolution of Woolly-necked storks using historic specimens
Source: G3 (Bethesda). 2024 Apr 16;14(7):jkae081. doi: 10.1093/g3journal/jkae081 (PMC11771223; doi:10.1093/g3journal/jkae081)
Supplement: jkae081_Supplementary_Data [file jkae081_supplementary_data.zip]

Archive with 2 entries (2 files):
- File_S1_G3-2024-404829.gz
- Supplemental_Figures_and_Tables_G3-2024-404829.docx
